# Supplementary material for: Magnetic resonance imaging signs of high intraventricular pressure - comparison of findings in dogs with clinically relevant internal hydrocephalus and asymptomatic dogs with ventriculomegaly
Source: BMC Vet Res. 2015 Aug 1;11:181. doi: 10.1186/s12917-015-0479-5 (PMC4522113; doi:10.1186/s12917-015-0479-5)
Supplement: Additional file 1: — Breed, bodyweight, age, gender and indication for MRI/final diagnosis of the examined dogs in the different groups. [file 12917_2015_479_MOESM1_ESM.xlsx]

## Sheet: Tabelle1
Group 1	Breed	Bodyweight	Age	Gender	Indication for MRI/Final diagnosis
1	Yorkshire Terrier	8,8kg	8 years	male neutered	Cardiac symptoms
2	Pekingese	6,3kg	5 month	male	Pelvic limb weakness
3	French Bulldog	13,9kg	1 year	male neutered	Low frustration tolerance
4	Mixed breed	9,9kg	5 years	male neutered	Cardiac symptoms
5	Poodle	8kg	7 years	male	Idiopathic vestibular syndrome
6	English Cocker Spaniel	13,2kg	10 years	male	Deafness
7	French Bulldog	14,2kg	9 years	male neutered	Idiopathic epilepsy
8	Miniature Schnauzer	8,3kg	6 years	female	Idiopathic epilepsy
9	Bolognese	4,4kg	1 year	male neutered	Idiopathic epilepsy
10	Chinese Crested Dog	6,3kg	6 years	male	Retrobulbar abscess
11	Basset	26,5kg	7 years	female neutered	Idiopathic tremor
12	Staffordshire Bullterrier	35,6kg	10 years	male	Trigeminal nerve neuritis
13	Boxer	25,7kg	6 years	male	Retrobulbar abscess
14	Bullterrier	18kg	3 years	male	Great exitability
15	American Staffordshire Terrier	20,2kg	1 year	female	Idiopathic epilepsy
16	Dobermann Pinscher	33kg	5 years	male	Idiopathic epilepsy
17	Poodle	20,2kg	10 years	female neutered	Idiopathic epilepsy
18	Labrador Retriever	45kg	9 years	male neutered	Anxiety
19	Sibirian Husky	26,8kg	7 years	female neutered	Idiopathic epilepsy
20	Eurasier	30,9kg	7 years	male	Breeding selection for Dandy Walker Syndrome (unaffected)
Group 2
1	Pug	10kg	3 years	female	Brachycephalic airway syndrome
2	Pug	7,9kg	4 years	female	Fracture C2
3	Boxer	27kg	10 month	female	Intraorbital inflammation
4	Boxer	33kg	4 years	male	Idiopathic vestibular syndrome
5	Beagle	11kg	1 year	male	Pain of undetermined origin
6	French Bulldog	13,3kg	9 years	male	Brachycephalic syndrome
7	Boxer	35kg	6 years	male	Idiopathic vestibular syndrome
8	Boxer	38kg	7 years	male neutered	Idiopathic vestibular syndrome
9	Boxer	32kg	8 years	male	Idiopathic vestibular syndrome
10	Boxer	30kg	10 years	male	Tumor C1-2
11	French Bulldog	9kg	2 years	female	Brachycephalic syndrome
12	English Bulldog	20,1kg	1 year	female	Idiopathic vestibular syndrome
13	Yorkshire Terrier	2,6kg	14 years	male	Intraorbital inflammation
14	Mixed breed	13,6kg	7 years	female neutered	Cardiac symptoms
15	Boxer	30kg	5 years	male	Anisocoria
16	Boxer	32,6kg	8 years	male neutered	Idiopathic vestibular syndrome
17	Chihuahua	3,5kg	2 years	male	Malformation C2-3
18	Chihuahua	1,6kg	6 month	female	Limb tremor
19	Boxer	28,5kg	8 years	female	Idiopathic vestibular syndrome
20	Chihuahua	2,9kg	8 years	male neutered	Attention-seeking behavior
21	Boxer	38kg	8 years	male	Idiopathic vestibular syndrome
22	Cavalier King Charles Spaniel	10,3kg	7 years	female	Study of Chiari-like malformation
23	Cavalier King Charles Spaniel	7,9kg	5 years	female	Study of Chiari-like malformation
24	Cavalier King Charles Spaniel	9,4kg	7 years	male	Study of Chiari-like malformation
25	Cavalier King Charles Spaniel	7,9kg	2 years	female	Study of Chiari-like malformation
Group 3
1	American Bulldog	40,2kg	2 years	male	Obtundation	2
2	French Bulldog	10,4kg	2 years	male neutered	Obtundation, seizures
3	Pomeranian	2,8kg	2 years	female	Blindness, wandering aimlessly, head turn
4	Lhasa Apso	1,8kg	1 year	female	Obtundation/Stupor
5	French Bulldog	10,9kg	3 years	male	Head turn, obtundation pleurothotonus
6	Australian Shepherd	25,7kg	6 month	male	Blindness, head tremor, nystagmus
7	Papillon	4,7kg	2 years	male	Pleurothotonus, blindness
8	Bullterrier	12,6kg	2 years	female	Obtundation
9	Labrador Retriever	30kg	1 year	male	progressive obtundation, stupor
10	Chihuahua	2,5kg	3 month	male	Blindness, ventrolateral strabismus, head turn
11	Chihuahua	2,2kg	1 year	female	Blindness, obtundation
12	Boston Terrier	3,5kg	3 month	male	obtundation, ventrolateral strabismus
13	Jack Russel Terrier	4,7kg	3 years	male	Blindness, ataxia , obtundation
14	Mixed breed	2,5kg	6 month	male	Blindness, ataxia
15	Cavalier King Charles Spaniel	6,9kg	3 years	male neutered	Head turn, obtundation, pleurothotonus
16	Papillon	2,1kg	1 year	female	obtundation, hyperaesthesia
17	Chihuahua	1,9kg	3 years	male neutered	Blindness, obtundation
18	Chihuahua	2,5kg	1 year	male neutered	Blindness, trembling
19	Bullterrier	16kg	8 years	male	Seizures
20	Austrian Black and Tan Hound	20kg	5 years	male	Ataxia on all four limbs, nystagmus
21	Pug	9,5kg	2 years	male	Obtundation, ataxia on all four limbs
22	Miniature Australian Shepherd	12,5kg	2 years	male neutered	Blindness, obtundation
